# Supplementary material for: Leaf photosynthetic function duration during yield formation of large-spike wheat in rainfed cropping systems
Source: PeerJ. 2018 Sep 28;6:e5532. doi: 10.7717/peerj.5532 (PMC6166621; doi:10.7717/peerj.5532)
Supplement: Supplemental Information 1 — Figure 2: The dynamic changes in tiller number in eight large-spike wheat lines and one multiple-spike cultivar (Xi’nong 979) from seeding to mature stage Figure 3: Time courses of chlorophyll relative value (SPAD) decline in fully expanded (A–C) and detached (D–F) leaves at different positions (leaf 5, leaf 7, and flag leaf) for different wheat materials Figure 4: Time courses of relative water content (RWC) decline in detached leaves at jointing, flowering, and grain-filling stages for different wheat materials Figure 5: Time courses of photosynthetic rate (Pn) decline in detached leaves at jointing, flowering, and grain-filling stages for different wheat materials Figure 6: The relationship between photosynthetic rate (Pn) and root activity (TTC) of large-spike wheat lines during the growth period Figure 7: Dynamic changes in dry weight (DW) of single spike and leaf + stem + sheath in large-spike lines and CK (Xi’nong 979) [file peerj-06-5532-s001.xls]

## Sheet: Figure 2
Figure 2: The dynamic changes in tiller number in eight large-spike wheat lines and one multiple-spike cultivar (Xi’nong 979) from seeding to mature stage
			2005		2013		2026		2036		2037		2038		2039		2040		ck
		--	Average	SE	Average	SE	Average	SE	Average	SE	Average	SE	Average	SE	Average	SE	Average	SE	Average	SE
		seeding stage	255.01	6.32	262.51	6.26	257.51	8.44	248.35	7.49	253.35	6.79	259.18	4.36	237.51	10.39	253.35	6.01	247.51	9.38
		tillering stage before winter	572.53	38.01	590.03	20.21	555.86	24.34	541.69	20.84	485.02	15.11	621.7	22.46	415.85	28.53	509.19	16.5	623.36	23.3
		returning green stage	962.55	40.86	1079.22	44.79	1134.22	31.58	1138.39	30.92	1107.56	29.77	1182.56	35.87	1160.06	74.51	1010.88	14.57	1366.74	31.56
		7 days after returning green stage	1035.05	56.84	1158.39	47.25	1205.89	20.18	1203.39	35.54	1213.39	29.94	1279.23	43	1356.73	64.32	1085.89	13.44	1598.41	89.4
		14 days after returning green stage	1079.22	32.29	1220.89	40.79	1182.56	26.51	1121.72	29.57	1135.89	34.51	1195.89	35.77	1473.41	63.35	1120.89	38.02	1625.91	47.93
		21 days after returning green stage	1038.39	21.71	1229.23	41.3	1154.22	33.3	1142.56	45.77	1191.73	60.25	1170.89	39.02	1406.74	50.25	1066.72	28.92	1579.25	64.18
		28 days after returning green stage	889.21	36.23	1064.22	42.5	1021.72	27.26	995.05	40.89	1048.39	67.12	944.21	20.35	1215.89	69.04	932.55	23.73	1403.4	57.47
		35 days after returning green stage	836.71	57.23	985.88	46.07	1036.72	19.31	955.05	26.14	1010.05	33.34	884.21	38.46	1137.56	56.82	913.38	19.44	1292.56	31.06
		heading stage	603.36	26.13	821.71	29.4	808.37	24	690.87	23.72	745.04	26.99	600.86	16.1	808.37	47.85	707.54	20.44	858.38	14.76
		mature stage	274.18	7.46	288.35	16.92	308.35	7.03	329.18	10.36	283.35	8.72	297.51	6.42	375.02	25.33	305.85	10.12	560.03	15.86

## Sheet: Figure 3
Figure 3: Time courses of chlorophyll relative value (SPAD) decline in fully expanded (A–C) and detached (D–F) leaves at different positions (leaf 5, leaf 7, and flag leaf) for different wheat materials
Full expansion																Detached
															flag leaf	0	57.24	55.54	60.38	53.86	60.72	58.18	56.22	61.42	50.94
flag leaf	Days															2	55.36	51.68	56.76	53.8	56.14	53.34	52.98	57.48	49.24
	0	56.1	49.62	59.46	53.02	59.8	54.72	53.1	60.16	48.2						4	44.62	40.04	47.94	39.9	44.7	42.88	40.86	48.28	44.3
	6	58.14	54.2	59.06	52.88	61	55.96	56.18	61.1	50.22						6	33.6	28.1	34.54	32.2	29.46	29.8	28.98	37.38	35.46
	12	59.44	55.26	61.44	55.04	63.04	59.66	58.32	62.86	53.42						7	24.84	19.68	26.06	21.9	18.52	23.64	20.96	28.16	30.52
	18	59.7	56.32	62.6	56.26	64.62	59.84	59.88	62.52	55.6						8	18.58	16.24	18.24	15.72	13.76	17.64	15.6	21.78	23.68
	24	61.1	55.28	62.64	56.96	64.88	60.86	58.64	62.56	54.28						9	18.1	15.58	14.58	13.46	9.14	14.16	13.14	18.92	18.78
	30	60.28	55.98	60.14	54.8	61.04	58.56	60.12	61.18	52.98						10	16.24	13.12	14.12	12.26	9.92	14.78	11.18	16.4	15.08
	36	57.62	52.48	51.92	44.52	51.88	44.92	53.4	53.28	39.04						11	11.66	9.42	11.94	8.86	5.68	15.22	7.52	15.12	10.9
	46	7.5	13.94	6.32	8.08	9.66	8.24	7.9	7.78	9.96						12	12.12	9.92	9.18	7.18	5.78	9.54	4.46	12.1	8.48
leaf 5	0	60.18	56.32	61.82	59.74	61.98	59.86	56.74	64.32	54.06						13	14.82	5.98	6.02	3.06	3.74	8.7	3.38	10.34	4.78
	6	61.7	55.2	62.64	60.26	62.76	60.4	56.88	61.98	53.38						14	7.64	4.76	7.46	2.62	2.9	6.42	2.6	6.7	2.92
	12	58.28	54.56	61.16	62.44	61.74	57.14	51.3	61.98	50.76						15	5.88	2.25	5.06	2.52	1.775	5.6	1.62	4.375	1.84
	18	56.88	50.62	62.02	59.32	59.62	52.08	43.96	60.24	44.58					leaf 5	0	58.34	57.84	64.36	61.92	63.96	60	56.32	65.34	48.58
	24	51.96	46.66	49.58	49.96	57.72	42.46	36.76	56.02	41.36						2	50.14	46.56	53.26	55	55.76	53.74	48.7	56.48	44.54
	30	46.26	40.98	44.54	44.6	53.28	34.56	22.86	51.3	45.04						4	33.74	29.84	39.42	43.42	34.18	41.54	29.34	32	29.48
	36	36.28	16.44	24.86	41.34	45.56	18.08	12.14	41.92	28.18						6	24.96	20.42	29.04	36.74	24.36	33.86	19.94	24.74	19.02
	43	19.3	17.28	21.2	30.34	37.3	15.66	14.14	32.28	26.4						7	22.28	20.1	26.34	33.62	21.56	29.56	16.82	21.68	16.38
	52	14.04	13.14	11.84	9.66	12.5	13.2	13.78	8.26	8.4						8	17.48	15.86	22.12	28.52	20	28.04	15.8	19.26	16
leaf 7	0	59.3	54.55	59.925	54.25	63.9	58.9	56.7	64.225	53.85						9	16.04	13.42	19.7	24.08	16.58	22.66	12.24	17.74	11.16
	6	57.72	55.24	62.48	58.06	62.74	58.22	57.24	63.98	48.42						10	10.56	12.24	17.74	19.96	14.5	21.32	9.28	13.94	12.66
	12	59.8	54.74	61.9	56.26	63.46	56.56	57	62.48	52.06						11	7.4	10.08	15.7	18.4	12.6	17.96	6.14	11.7	9.24
	18	61.025	52.825	63.025	57.275	65.325	58.225	54.125	62.75	50.05						12	5.98	9.72	12.52	15.92	10.76	16.86	5.7	10.62	8.32
	24	58.64	55.32	63.44	58.42	64.88	58.32	58.22	64.76	53.12						13	4.1	8.14	7.48	13.6	8.12	13.46	4.4	8.44	6.16
	30	61.28	54.58	61.16	58.42	63.6	57.32	57.18	62.32	53.14						14	1.98	5.54	5.3	9.98	4.64	12.1	2.22	6.22	3.7
	37	58.5	54.4	60.04	55.66	62.06	51.06	54.6	61.88	48.88						15	1.6	5.04	4.5	7.62	3.36	5.45	2	5.52	2.94
	43	47.78	43.74	40.96	38.38	44.26	30.08	30.36	44.24	33.2					leaf 7	0	61.7	60.18	62.74	57.46	65.92	59.52	55.92	66.12	48.56
	53	4.36	13.66	8.78	7.72	7.32	6.58	5.88	6.94	9.96						2	56.3	53.12	57.24	54.74	62.6	53.54	54.56	62.2	46.9
																4	42.18	41.58	46.76	43.14	51.12	38.56	42.64	53.7	39.76
																6	27.62	22.94	33.58	28.7	33.78	25.48	25.1	32.9	26.14
																7	18.54	16.76	26.02	21.66	26.12	20.7	20.8	22.92	20.12
																8	16.9	13.48	22.04	15.36	21.32	15.4	18.72	20.98	15.58
																9	16	14.56	22.94	13.76	16.82	13.62	14.48	17.92	12.64
																10	12.58	8.96	18.375	13.6	15.32	10.98	12.34	15.76	8.08
																11	11.76	7.12	16.3	11.08	13.38	10.74	10.1	15.6	5.72
																12	9.84	4.18	13.46	10.14	14.15	8.94	8.84	13.95	3.74
	--	--	--	--	--	--	--	--	--	--
	--	--	--	--	--	--	--	--	--	--

## Sheet: Figure 4
Figure 4: Time courses of relative water content (RWC) decline in detached leaves at jointing, flowering, and grain-filling stages for different wheat materials
		2005		2013		2026		2036		2037		2038		2039		2040		ck
Jointing stage		Average	SE	Average	SE	Average	SE	Average	SE	Average	SE	Average	SE	Average	SE	Average	SE	Average	SE
	10	90.4173	1.7494	87.8826	1.18422	90.0738	0.76563	93.8361	1.0485	88.2604	1.26026	89.6229	0.95999	93.0823	0.8495	93.8614	1.28756	90.7895	0.36184
	40	82.1339	1.30581	82.4501	1.27863	85.2927	0.83479	89.8286	0.6098	85.9366	1.21629	88.0053	0.8057	89.5704	0.90277	90.7095	1.47453	87.5038	0.1709
	70	81.1158	1.64475	81.3631	1.35865	83.7242	0.73496	87.4256	0.49984	84.1741	1.4285	86.1168	0.99785	87.1266	0.98904	88.1301	1.46761	84.9605	0.07605
	100							86.6539	0.72617	82.9133	1.35182	84.8561	1.21399	85.734	0.99804	86.7321	1.29576	83.2622	0.12393
	130							85.5901	0.71539	81.6161	1.30022	83.9031	1.15128
Flowering stage	10	89.8537	2.73468	91.7512	1.52807	93.582	2.24421	94.836	2.0147	92.9115	0.80265	97.1142	0.44441	97.5373	2.01109	92.0658	1.01739	95.0683	2.90254
	40	84.7042	3.90024	87.2849	1.72702	90.9133	2.59514	91.1171	2.17382	89.3695	0.62334	94.3751	0.58135	91.3831	3.02683	86.7023	0.83539	91.6591	3.46625
	70	82.6167	3.88497	85.3574	2.62574	88.2269	3.3084	88.8293	2.59289	86.9509	0.80713	92.741	0.9659	89.4156	3.11879	83.3337	1.64742	89.0769	4.38235
	100	80.6302	3.9084	83.8621	2.79806	87.399	3.45022	87.5744	2.79366	85.6462	0.76376	91.4179	1.49255	87.8966	2.96682	81.6427	1.82804	86.8844	5.05863
	130	76.1079	6.13315	80.6138	5.1202	84.3627	5.53275	78.6184	9.45072	78.4536	6.85324	79.9886	10.6857	79.8636	6.91441	67.573	11.0471	80.2049	9.85513
Grain-filling stage	10	94.7843	0.93772	92.0785	1.61583	95.8053	1.47671	94.3062	1.74239	94.7831	2.65604	98.369	0.76004	96.1469	1.5442	94.6022	2.65133	93.2171	3.0134
	20	91.8354	1.1305	89.5556	1.25874	92.8695	1.66937	90.5256	2.64658	92.1314	3.14747	95.518	0.35982	92.9421	1.38815	91.9994	2.51587	90.5105	3.40916
	30	90.0039	0.8188	88.5062	1.01162	90.355	1.23227	88.7768	2.69687	89.9517	2.88133	93.8344	0.58422	91.0886	0.84355	90.6122	2.94055	88.9914	3.76054
	40	88.7066	0.25717	86.0685	0.89138	88.4829	0.87816	87.4401	2.67573	88.4243	2.98732	92.6546	0.98451	89.4258	0.93927	88.6922	2.73037	87.496	3.75842
	50	86.6677	0.52171	84.3618	0.53894	86.7617	1.28375	86.706	2.73338	86.2579	3.01065	91.473	1.12492	87.2574	1.37429	86.926	2.54058	86.0723	3.76996
	60	84.9922	0.48227	82.8099	0.56864	84.5102	2.25304	85.7751	2.94932	84.7134	3.0274	90.3657	1.20829	85.7494	2.07382	85.7244	2.439	85.1767	3.81279
	70	83.7414	1.17717	81.6715	0.37767	83.069	2.39886	85.3491	2.75981	83.5302	3.21344	89.6752	1.25509	84.7672	1.78861	85.1615	2.49893	83.9007	3.661
	80	82.8754	1.03655	80.5106	0.10737	81.8516	2.47706	84.7203	2.79301	82.3242	3.2866	89.0236	1.23742	83.5919	1.8817	84.3945	2.71148	82.7479	3.78064
	90	82.0282	1.30078	79.9116	0.41529	80.4247	2.76665	83.8265	2.47407	80.925	3.81084	88.1339	0.90044	82.1357	2.76482	83.4846	2.32168	81.7769	3.78514
	100	80.5942	1.43169	78.4884	0.39407	79.5305	3.00273	83.2164	2.46727	80.104	3.56177	88.02	0.66689	80.5888	2.59402	82.6606	1.87998	80.8652	3.92544

## Sheet: Figure 5
Figure 5: Time courses of photosynthetic rate (Pn) decline in detached leaves at jointing, flowering, and grain-filling stages for different wheat materials
	min
		2005		2013		2026		2036		2037		2038		2039		2040		ck
Jointing stage		Average	SE	Average	SE	Average	SE	Average	SE	Average	SE	Average	SE	Average	SE	Average	SE	Average	SE
	10	15.9667	0.66416	14.3	1.98578	11.7333	0.37118	15.6767	3.24857	11.4333	1.48137	8.90667	1.29705	14.9	0.6	15.3333	0.66416	14.8667	0.61192
	40	3.994	2.06719	3.88	1.35159	5.65	1.25357	13.1167	3.39194	11.6667	0.92796	9.05667	0.93274	12.2333	0.73106	11.7633	1.66083	13.4667	1.5899
	70	0.60043	0.02761	1.36667	0.20915	4.06667	2.00837	9.08	1.63638	10.4267	0.79249	8.53333	1.04426	5.67	0.25775	7.53	0.99985	8.06667	1.39335
	100							2.17667	0.61677	8.22333	1.09011	4.80367	2.34554	1.35333	0.10651	2.259	1.43728	1.57733	0.72375
	130							0.65833	0.41541	0.55267	0.19395	1.17567	0.29902
Flowering stage	10	9.81	2.20867	7.27667	3.23056	9.54	3.23506	14.3333	0.63596	11.3233	3.1764	13.4	1.41892	11.2733	4.79027	8.56667	5.48948	11.1333	0.93868
	40	3.9	1.06972	1.69	0.31896	7.56333	2.0051	8.20667	1.26372	6.77333	2.31181	6.92	2.30625	5.73	1.44029	4.82333	3.25715	3.61333	0.87056
	70	2.40533	1.29825	1.555	0.93492	1.96967	0.65564	3.20333	1.90999	1.53233	0.8326	3.06333	0.82916	4.79333	1.60838	1.94833	0.78085	0.68633	0.25464
	100	0.92007	0.44435	1.02	0.21733	0.87233	0.21156	2.02167	1.34341	0.637	0.17237	1.10267	0.27367	1.28233	0.62033	0.85167	0.55695	1.8025	0.86716
	130	0.3582	0.16108	0.3849	0.1486	0.3245	0.12817	1.35307	0.59664	0.12253	0.02064	0.98127	0.41216	1.53103	0.675	0.7488	0.29094	0.5492	0.09964
Grain-filling stage	10	10.3533	1.37968	6.61333	2.54922	10.8233	3.09004	9.55567	5.3364	9.36667	2.54449	7.34667	1.96619	3.60333	1.75668	6.55833	3.13307	12.7333	1.12891
	20	8.20667	1.89815	4.13667	1.4114	9.17333	0.8161	6.85667	2.91218	10.9267	2.46172	4.697	2.01904	3.57667	1.26415	9.17667	2.16667	10.0367	2.76394
	30	6.44	2.71757	2.91433	1.46656	8.43667	0.90562	6.95	1.95413	7.15333	2.42711	3.73167	1.50437	1.89333	0.37351	6.83	1.02679	7.62333	2.25578
	40	5.52333	2.42474	2.91333	0.49266	7.91667	1.61774	6.62	1.04309	5.35333	2.47528	2.82267	1.1114	1.7	0.40037	6.11333	1.32998	4.72	1.65983
	50	3.19667	1.77514	2.039	0.72689	7.08667	2.17694	4.75667	1.0558	5.218	2.48508	1.71467	0.98674	1.70267	1.04551	5.23333	0.52692	3.46	1.72218
	60	3.79333	0.91282	2.04	0.27785	5.94667	1.96382	3.88	0.47962	4.09667	1.87823	2.43467	0.86426	2.245	0.85347	3.77667	0.58607	3.18367	2.24788
	70	2.55667	1.00426	1.79	0.63705	4.64667	1.57237	3.18	0.33867	3.64667	1.47518	0.96233	0.39299	1.17033	0.72718	2.67	0.47711	2.761	2.13727
	80	1.842	1.08997	2.53333	0.61238	4.42633	1.8869	1.97233	0.58299	5.83	0.83624	0.91887	0.51893	1.28333	0.40342	2.473	1.17982	1.26233	1.00904
	90	2.04367	1.58362	1.18933	0.66166	3.87227	1.92455	1.32567	0.69693	5.98	0.38423	0.87967	0.0902	1.46567	0.69653	2.79333	0.76377	0.73067	0.26497
	100	1.71433	1.13277	0.82767	0.13126	3.65033	1.50908	0.711	0.30883	1.27	0.58026	0.98887	0.49762	1.274	0.38459	1.93667	0.24361	0.72733	0.2534

## Sheet: Figure 6
Figure 6: The relationship between photosynthetic rate (Pn) and root activity (TTC) of large-spike wheat lines during the growth period
		Pn	TTC
Jointing stage	2005	26.47	136.27
	2013	26.33	126.88
	2026	24.67	143.71
	2036	26.4	145.87
	2037	27.87	82.38
	2038	27.33	92.54
	2039	26.8	56.38
	2040	26.73	110.09
Flowering stage	2005	20.5	32.53
	2013	20.27	74.83
	2026	19.87	16.93
	2036	22.53	42.22
	2037	24.03	23.44
	2038	22.3	64.37
	2039	20.77	89.43
	2040	20.63	102.02
Grain-filling stage	2005	18.98	19.75
	2013	17.08	22.22
	2026	19.46	25.14
	2036	18.08	48.72
	2037	19.06	25.72
	2038	18.02	87.59
	2039	16.64	34.74
	2040	16.58	39.26

## Sheet: Figure 7
Figure 7: Dynamic changes in dry weight (DW) of single spike and leaf + stem + sheath in large-spike lines and CK (Xi’nong 979)
	DM of single spike
		large-spike	SE	CK	SE
	5	0.849183	0.0483597	0.4299	0.0401986
	10	1.16212	0.061974	0.729733	0.100794
	15	1.6622	0.0738491	1.10323	0.160749
	20	2.30201	0.0936269	1.3726	0.208334
	25	2.82378	0.153452	1.77397	0.161543
	30	3.02097	0.155431	1.9711	0.0875137
	39	3.08293	0.178045	2.17987	0.222159
	44	3.33578	0.16855	2.30673	0.318915
	34	3.34037	0.168038	2.58343	0.107407
	DM of single leaf+stem+sheath
		large-spike	SE	CK	SE
	5	3.27866	0.148211	1.9018	0.183654
	10	3.41834	0.16352	1.9735	0.122243
	15	3.56976	0.163142	2.21427	0.165424
	25	3.30701	0.139818	1.89733	0.0528187
	20	3.24814	0.171587	1.88937	0.142675
	30	2.69028	0.103472	1.6352	0.179856
	34	2.49135	0.0979394	1.3459	0.0398171
	44	2.24553	0.0902252	1.29657	0.116939
	39	2.11234	0.107925	1.21303	0.0777526
